# Supplementary material for: Sustained rhoptry docking and discharge requires Toxoplasma gondii intraconoidal microtubule-associated proteins
Source: Nat Commun. 2024 Jan 9;15:379. doi: 10.1038/s41467-023-44631-y (PMC10774369; doi:10.1038/s41467-023-44631-y)
Supplement: Supplementary file 11 — Supplementary Data 1 [file 41467_2023_44631_MOESM11_ESM.xlsx]

## Sheet: Primers
Related gene	Internal name	Function	5' --> 3' Sequence
ICMAP1	10146	Generation of gRNA targetting the 3'UTR of the gene	CACATGCGGCCACCATCATGGTTTTAGAGCTAGAAATAGC
	10147	Forward for KOD PCR (-mAiD-HA and -Ty fusion)	GAGGCTGAGAGTTCCAGTTGGGGCTGGTGGGCTAGCAAGGGCTCGGG
	10148	Reverse for KOD PCR (-mAiD-HA and -Ty fusion)	TGCGTAGGCATCAGTGACATCCCTGTTGGCATACGACTCACTATAGGG
	10760	Forward for integration PCR of the -mAiD-HA cell line	ATTGTCTTTCTACCGAACCT
	11812	Forward for integration PCR of the 5' region of the gene	ctttgttcctctgcagcctt
	11813	Reverse for integration PCR of the 5' region of the gene	CAACCCCATAGGGTCATCTA
	11814	Reverse for integration PCR of the 3' region of the gene	caggcttcaaattctctctc
ICMAP2	9618	Generation of gRNA targetting the 3'UTR of the gene	ACAAAACTCCTCGACCCACAGTTTTAGAGCTAGAAATAGC
	9619	Forward for KOD PCR (-mAiD-HA and -Ty fusion)	GCACCCGGTCGCCGACACACTCGGGTGCCAGCTAGCAAGGGCTCGGG
	9620	Reverse for KOD PCR (-mAiD-HA and -Ty fusion)	CCCCGACTGAAGTCATTGAACGGATCCCCGATACGACTCACTATAGGG
	10514	Forward for Gibson generation of double-gRNA plasmid (targetting Nter and Cter for KO strain)	GTAAATGGGGATGTCAAGTTGAAGGATGGTAACGTTCAAGTGTTTTAGAGCTAGAAATAGC
	10515	Reverse for Gibson generation of double-gRNA plasmid (targetting Nter and Cter for KO strain)	GCTATTTCTAGCTCTAAAACTGTGGGTCGAGGAGTTTTGTCAACTTGACATCCCCATTTAC
	10516	Forward to amplify DHFR cassette to be inserted in the gene for clean KO	TTTCCCCGAGCGCCTGTCGGCAAAGCCGAATTGCATTCAAACCCGCCCGC
	10517	Reverse to amplify DHFR cassette to be inserted in the gene for clean KO	CCCCGACTGAAGTCATTGAACGGATCCCCGGCGGCCGCTCTAGAACTAG
	10518	Forward for integration of the DHFR cassette in 5' (KO line)	CGTTACTCGGGTGCACACCTCCATAGGACC
	10519	Reverse for integration of the DHFR cassette in 3' (KO line)	TCGTCAACTGGAGACGTTACGG
	10536	Integration primer (for negative integration DHFR)	GCGGCTCTCTGCAGATTGC
	10761	Forward for integration PCR of the -mAiD-HA cell line	ATTCGTCTGCAAATCAGACT
	11815	Reverse for integration PCR of the 5' region of the gene	GCAGCAGGATCAGCAGGACCTAGAACC
ICMAP3-I	11458	Forward for KOD PCR (-mAiD-HA and -Ty fusion)	GCAGACGACCGCCTTACACCCCTCATGTGCGCTAGCAAGGGCTCGGG
	11459	Reverse for KOD PCR (-mAiD-HA and -Ty fusion)	gctcaagtttcacaacaatacacgcaccccATACGACTCACTATAGGG
	11460	Generation of gRNA targetting the 3'UTR of the gene	tgtggttcgaggtcttgagtgttttagagctagaaatagc
	11461	Forward for integration PCR of the -mAiD-HA cell line	Tcttcgttgttctcgacgct
	11462	Reverse for integration PCR of the 3' region of the gene	Cacatccaagaaatggtccg
	11463	Forward for TetO7 promoter swap	Tcaatttctgcaagccggagatataggccgcatgtttgcggatccgggg
	11464	Reverse for TetO7 promoter swap	TATGGCGGCGACATCCTCGGATGCGGACTCCAGGTCCTCCTCGGAGATGA
	11465	For double gRNA targeting the 5' UTR region - generated using Gibson technique	gtaaatggggatgtcaagttgtttgctctgcgtagacatgcgttttagagctagaaatagc
	11466	For double gRNA targeting the 5' UTR region - generated using Gibson technique	gctatttctagctctaaaacacaatctcccgatgctgaagcaacttgacatccccatttac
	11467	Forward for integration TetO7 promoter	Caactttcattctccgtggc
	11468	Reverse for integration TetO7 promoter	cagaaaagcatgctgcatcc
	11551	Primer for cDNA sequencing	cttacttgccacatttcggg
	11552	Primer for cDNA sequencing	GAGGATGTCGTTGCCATAGG
	11553	Primer for cDNA sequencing	AAGGTGGATGAGAAACACGC
	11554	Primer for cDNA sequencing	TGTTATTCGGGTCACTGTGC
	11555	Primer for cDNA sequencing	CACAACCTAGTCCTATAGCC
	11556	Primer for cDNA sequencing	tcgtcactggttccaatagc
	11557	Primer for cDNA sequencing	ATTCCGTCTCTATCCGTTCG
	11558	Primer for cDNA sequencing	AATAGGCTCTCGAGCTTTGC
ICMAP3-II	10654	Forward for KOD PCR (-mAiD-HA and -Ty fusion)	CGAGATAGCGATACTAAGCGGTTCGATTCAGCTAGCAAGGGCTCGGG
	10655	Reverse for KOD PCR (-mAiD-HA and -Ty fusion)	GTGCTGTTCGTGAACTGCTGCAGCGTTTTTATACGACTCACTATAGGG
	10656	Generation of gRNA targetting the 3'UTR of the gene	CCACACAAATCCTTTACGTCGTTTTAGAGCTAGAAATAGC
	10762	Forward for integration PCR of the -mAiD-HA cell line	GCACCGTCAGATAGATCAGA
	11540	Reverse for integration PCR of the 3' region of the gene	actgttcactgagcgtcaca
	11541	Forward for integration of the DHFR cassette in 5' (KO line)	tagctaccatcgcgcttgtt
ND6	10406	Generation of gRNA targetting the 3'UTR of the gene	AAGTTGTTTTATGCGCTCTACTGTGGG
	10407	Generation of gRNA targetting the 3'UTR of the gene	AAAACCCACAGTAGAGCGCATAAAACA
	10408	Forward for KOD PCR (-Ty fusion)	GCGCTCGACCAAGTGGGGGGGCAGGAGGCCGCTAGCAAGGGCTCGGG
	10409	Reverse for KOD PCR (-Ty fusion)	TGCGAGTTGGCGTGGCTGCGCCGGCTTTCTATACGACTCACTATAGGG
GAC	10746	Forward for KOD PCR (-mAiD-HA fusion)	CAGTGGCGTGACGCTGCAACGTACAATTTTGCTAGCAAGGGCTCGGG
	10747	Reverse for KOD PCR (-mAiD-HA fusion)	CAAGTCTCCAGAGCTTCGACGCTCTTCAACATACGACTCACTATAGGG
	10748	Generation of gRNA targetting the 3'UTR of the gene	GACCGGACGCTAGTCAACGCGTTTTAGAGCTAGAAATAGC
mAiD	9824	Reverse for integration PCR of the -mAiD-HA cell lines	CTTAGCGGGATCTTTAGGAC
DHFR	2017	Forward for integration of the DHFR cassette in 5' (KO line)	GTCACTTGTTGTGCCAGTTCTAC
	2018	Reverse for integration of the DHFR cassette in 3' (KO line)	CTTGGGGGTCATCGCGACGACCAGAC
TetO7 promoter	2903	Reverse for integration TetO7 promoter	GAGCGAGTTTCCTTGTCGTCAGGCC
	1935	Forward for integration TetO7 promoter	CGCTGCACCACTTCATTATTTCTTCTGG

## Sheet: Plasmids
Name	Function	Source
pSAG1::CAS9-GFP-U6::sgUPRT	Template for gRNA generation via Q5 mutagenesis	(Shen et al. 2014)
pSAG1::CAS9-U6::2sgRNA	Template for 2gRNA generation for knock-out or TetO swap promoter	(Krishnan et al. 2020)
pLinker-mAID-3HA-HXGPRT-LoxP	Template for generation of -mAiD-HA strains	in house
pLinker-2Ty-DHFR-LoxP	Template for generation of -2Ty strains	in house
p2854-DHFR	Selection cassette template for generation of knock-out strains	(Donald and Roos, 1993)
pTub8TATi1-HXGPRT-tetO7S1myc	Template for generation of TetO-promoter strains	(Salamun J et al., 2014)

## Sheet: Parasite strains
Species	Extended name	Short name	Description / Details	Source
T. gondii	RHΔhxgprtΔKu80	ΔKu80	Parental line for knock out strains. Used as a control in assays	ATCC PRA-319™
	ME49ΔhxgprtΔKu80	ΔKu80 (ME49)	Parental line for knock out strains in the ME49 background. Used as a control in assays	ATCC Cat# 50611
	RHΔhxgprtΔKu80 - Tir1	Tir1	Parental line for -mAID strains generated in this study. Used as a control in assays	(Long et al. 2017)
	RHΔhxgprtΔKu80 - hxgprt-TetO-Asp3-3Ty	Asp3 iKD	Generated in a previous study	(Dogga et al. 2017)
	RHΔhxgprtΔKu80 - ΔICMAP2 (DHFR)	ΔICMAP2	Phenotypical analysis	This study
	ME49ΔhxgprtΔKu80 - ΔICMAP2 (DHFR)	ΔICMAP2 (ME49)	Phenotypical analysis (ME49 background)	This study
	ICMAP1-mAID-3HA (HXGPRT)	ICMAP1-mAID-HA	Phenotypical analysis and localization	This study
	ICMAP2-mAID-3HA (HXGPRT)	ICMAP2-mAID-HA	Phenotypical analysis and localization. Parental line for subsequent strains generation	This study
	ICMAP3I-mAID-3HA (HXGPRT)	ICMAP3I-mAID-HA	Phenotypical analysis and localization. Parental line for subsequent strains generation	This study
	ICMAP3II-mAID-3HA (HXGPRT)	ICMAP3II-mAID-HA	Phenotypical analysis and localization. Parental line for subsequent strains generation	This study
	ICMAP2-mAID-3HA (HXGPRT) / ICMAP1-2Ty (DHFR)	ICMAP2-mAID-HA + ICMAP1-Ty	Tagging of ICMAP1 in the ICMAP2-mAID-HA background	This study
	ICMAP2-mAID-3HA (HXGPRT) / ICMAP3I-2Ty (DHFR)	ICMAP2-mAID-HA + ICMAP3I-Ty	Tagging of ICMAP3I in the ICMAP2-mAID-HA background	This study
	ICMAP2-mAID-3HA (HXGPRT) / ICMAP3II-2Ty (DHFR)	ICMAP2-mAID-HA + ICMAP3II-Ty	Tagging of ICMAP3II in the ICMAP2-mAID-HA background	This study
	ICMAP3II-mAID-3HA (HXGPRT) / ICMAP2-2Ty (DHFR)	ICMAP3II-mAID-HA + ICMAP2-Ty	Tagging of ICMAP2 in the ICMAP3II-mAID-HA background	This study
	ICMAP2-mAID-3HA (HXGPRT) / Nd6-2Ty (DHFR)	ICMAP2-mAID-HA + Nd6-Ty	Tagging of Nd6 in the ICMAP2-mAID-HA background	This study
	ICMAP3I-mAID-3HA (HXGPRT) / Nd6-2Ty (DHFR)	ICMAP3I-mAID-HA + Nd6-Ty	Tagging of Nd6 in the ICMAP3I-mAID-HA background	This study
	GAC-mAID-HA (HXGPRT)	GAC-mAID-HA	Control strain for rhoptry secretion	This study

## Sheet: Antibodies
Name	Fc species	Reference	Source	Dilution
				IFA	U-ExM	Western blot
anti-HA	Rat	3F10	Roche	1/1000	1/500	-
anti-HA	Mouse	ENZ-ABS118	Enzo Life Sciences	1/1000	-	1/1000
anti-Ty	Mouse	clone BB2	In house hybridoma	1/10	1/2.5	1/5
anti-myc	Mouse	clone 9E10	In house hybridoma	1/10	-	1/5
anti-alpha tubulin	Guinea Pig	AA345	Geneva Antibody Facility	-	1/500	-
anti-beta tubulin	Guinea Pig	AA344	Geneva Antibody Facility	-	1/500	-
anti-acetylated tubulin	Mouse	sc23950	Santa Cruz	1/1000	1/500	-
anti-IMC1	Rabbit	-	(Frénal et al., 2014)	1/2000	-	-
anti-GAP45	Rabbit	-	(Platnner et al., 2008)	1/10000	-	-
anti-ISP1	Mouse	-	(Beck et al. 2010)	1/3000	-	-
anti-MIC2	Mouse	-	Kind gift from J-F Dubremetz (Montpellier)	-	-	1/10
anti-GRA1	Rabbit	MBS1493292	MyBioSource	-	-	1/2000
anti-GRA3	Mouse	-	In house hybridoma	1/10	-	-
anti-SAG1	Rabbit	-	(Kim et al. 1993)	-	1/1000	-
anti-SAG1	Mouse	-	(Sibley et al., 1995)	-	-	1/10
anti-catalase	Rabbit	-	(Ding et al., 2000)	-	-	1/10000
anti-Phospho-STAT6	Rabbit	9361	Cell Signalling	1/400	-	-
anti-ARO	Rabbit	-	(Mueller et al. 2013)	1/1000	-	-
anti-RON13	Rabbit	-	(Lentini et al. 2021)	1/1000	-	-
anti-SAG4	Mouse	-	(Odberg-Ferragut et al. 1996)	1/20	-	-
anti-p21	Mouse	-	(Soete et al. 1993)	1/20	-	-
anti-p36	Mouse	-	(Soete et al. 1993)	1/20	-	-
anti-Bag1	Mouse	-	Kind gift from V. Carrunthers (Uni. Michigan)	1/5000	-	-
anti-guinea pig IgG - AlexaFluor 405	Goat	ab175678	Abcam	1/3000	1/1500	-
anti-mouse IgG - AlexaFluor 488	Goat	A11029	Invitrogen	1/3000	1/1500	-
anti-rabbit IgG - AlexaFluor 488	Goat	A11008	Invitrogen	1/3000	1/1500	-
anti-rat IgG - AlexaFluor 488	Goat	A21208	Invitrogen	1/3000	1/1500	-
anti-guinea pig IgG - AlexaFluor 594	Goat	A11076	Invitrogen	1/3000	1/1500	-
anti-mouse IgG - AlexaFluor 594	Goat	A11032	Invitrogen	1/3000	1/1500	-
anti-rabbit IgG - AlexaFluor 594	Goat	A11012	Invitrogen	1/3000	1/1500	-
anti-rat IgG - AlexaFluor 594	Goat	A21209	Invitrogen	1/3000	1/1500	-
anti-rabbit IgG - AlexaFluor 647	Goat	A21244	Invitrogen	1/3000	1/1500	-
anti-rabbit IgG - HRP	Goat	A8275	Sigma-Aldrich	-	-	1/3000
anti-mouse IgG - HRP	Goat	A5278	Sigma-Aldrich	-	-	1/3000
DBA-rhodamines (lectin)	-	RL-1032-2	Vector laboratories (Tomita et al. 2013)	10 μg/ml	-	-

## Sheet: Kits and Supplies
Commercial Kits
Name	Reference	Source
Q5 Mutagenesis Kit	E0552-5	New England Biolabs
KOD DNA Polymerase	71085-3	Novagen
GoTaq DNA polymerase	M7848	Promega
Wizard SV genomic DNA purification	A2361	Promega
DNA purification Mini	SK-PLPU-100	EurogenTec
NucleoBond Xtra Midi	740410	Macherey Nagel
Amersham ECL Prime	RPN2232	GE Healthcare
NEBuilder® HiFi DNA Assembly Cloning Kit	M5520AA	New England Biolabs
FastPANGEA™ High Fidelity DNA Polymerase	P0031	Canvax
Rneasy® Mini Kit	74104	Qiagen
Chemicals
Name	Reference	Source
Pyrimethamine (Pyr)	P7771	Sigma-Aldrich
Mycophenolic Acid (MPA)	M5255	Sigma-Aldrich
Xanthine (XA)	X0626	Sigma-Aldrich
Anhydrotetracycline (ATC)	37919	Sigma-Aldrich
3-indole acetic acid (IAA)	I2886	Sigma-Aldrich
SYBR Red	533102	Invitrogen
Dapi	0100-20	Southern Biotech
Crystal violet	C3886	Sigma-Aldrich
Amersham Nitrocellulose	10600003	GE Healthcare
Restriction enzymes	-	New England Biolabs
Software
Name	Version	Source
Prism	8.0	GraphPad https://grpadhpad.com/
LAS X	3.7.2.22383	Leica Microsystems CMS GmbH
FIJI running ImageJ	2.0	NIH https://imagej.nih.gov/ij/
Chemotaxis and Migration Tool	2.0	Ibidi
ImageLab Immunoblotting	6.0.1 build 34	BioRad Laboratories Inc.
