# Supplementary material for: Sustained rhoptry docking and discharge requires Toxoplasma gondii intraconoidal microtubule-associated proteins
Source: Nat Commun. 2024 Jan 9;15:379. doi: 10.1038/s41467-023-44631-y (PMC10774369; doi:10.1038/s41467-023-44631-y)
Supplement: Supplementary file 13 — Source Data [file 41467_2023_44631_MOESM13_ESM.xlsx]

## Sheet: Fig.1D
Western Blot of downregulation
ICMAP1
	White light = ladder for HA ab.		Anti-HA ab.		White light = ladder for catalase ab.		Anti-catalase ab.
ICMAP2
	White light = ladder for HA ab.		Anti-HA ab.		White light = ladder for catalase ab.		Anti-catalase ab.
ICMAP3I
	White light = ladder for HA ab.		Anti-HA ab.		White light = ladder for catalase ab.		Anti-catalase ab.
			The two lanes on the right correspond to an other independant sample (other clone) not presented in the figure				The two lanes on the right correspond to an other independant sample (other clone) not presented in the figure

## Sheet: Fig.1E
Quantification of the plaque assays				When possible, 10 plaques per conditions were counted
				Mean of the control (no IAA) is normalized and set to one. The other data are normalized accordingly.
				Violin plot is made of the individual normalized data of the 3 replicates
				The three mean presented on the graphs are the normalized mean
Strain	Tir1 -IAA		Tir1 +IAA		ICMAP1 -IAA		ICMAP1 +IAA			Strain	Tir1 -IAA		Tir1 +IAA		ICMAP2 -IAA		ICMAP2 +IAA			Strain	Tir1 -IAA		Tir1 +IAA		ICMAP3I -IAA		ICMAP3I +IAA			Strain	Tir1 -IAA		Tir1 +IAA		ICMAP3II -IAA		ICMAP3II +IAA
	Raw	Normalized	Raw	Normalized	Raw	Normalized	Raw	Normalized			Raw	Normalized	Raw	Normalized	Raw	Normalized	Raw	Normalized			Raw	Normalized	Raw	Normalized	Raw	Normalized	Raw	Normalized			Raw	Normalized	Raw	Normalized	Raw	Normalized	Raw	Normalized
Replicat 1	0.687	1.44297	0.298	0.625919	0.593	1.24554	0.449	0.943079		Replicat 1	0.342	0.616994	0.413	0.745084	0.54	0.974202	0.125	0.22551		Replicat 1	1.001	1.17792	1.013	1.19205	1.104	1.29913	0.312	0.367145		Replicat 1	1.254	1.3072	0.826	0.861045	1.167	1.21651	1.264	1.31763
	0.263	0.552405	0.272	0.571309	0.509	1.0691	0.517	1.08591			0.367	0.662096	0.446	0.804618	0.375	0.676529	0.105	0.189428			1.051	1.23676	0.817	0.961403	0.706	0.830784	0.317	0.373029			1.193	1.24362	1.194	1.24466	0.895	0.932972	0.907	0.945481
	0.59	1.23924	0.605	1.27074	0.23	0.483092	0.349	0.733039			0.354	0.638643	0.468	0.844308	0.65	1.17265	0.03	0.0541223			0.607	0.714286	0.796	0.936691	1.016	1.19558	0.219	0.257708			0.852	0.888148	0.999	1.04138	1.216	1.26759	1.031	1.07474
	0.392	0.823356	0.408	0.856963	0.418	0.877967	0.363	0.762445			0.403	0.727043	0.656	1.18347	0.303	0.546635	0.088	0.158759			0.538	0.63309	0.834	0.981407	1.099	1.29325	0.241	0.283596			0.965	1.00594	0.892	0.929845	1.277	1.33118	0.641	0.668196
	0.372	0.781348	0.409	0.859063	0.462	0.970384	0.412	0.865364			0.4	0.721631	0.397	0.716219	0.387	0.698178	0.072	0.129894			0.853	1.00377	0.52	0.611909	0.739	0.869616	0.131	0.154154			0.924	0.963202	0.771	0.803711	1.57	1.63661	0.878	0.915251
	0.558	1.17202	0.397	0.833858	0.313	0.657425	0.384	0.806553			0.486	0.876782	0.6	1.08245	0.413	0.745084	0.113	0.203861			0.727	0.855495	0.976	1.14851	0.789	0.928454	0.191	0.224759			1.084	1.12999	0.974	1.01532	0.514	0.535807	0.919	0.95799
	0.589	1.23714	0.505	1.0607	0.385	0.808654	0.554	1.16362			0.585	1.05539	0.446	0.804618	0.616	1.11131	0.098	0.1768			0.927	1.09084	0.982	1.15557	0.715	0.841374	0.246	0.28948			0.751	0.782863	1.444	1.50526	1.077	1.12269	0.757	0.789117
	0.375	0.78765	0.475	0.99769	0.411	0.863264	0.422	0.886368			0.943	1.70124	0.457	0.824463	1	1.80408	0.123	0.221901			0.876	1.03083	0.826	0.971993	0.743	0.874323	0.203	0.23888			1.129	1.1769	0.8	0.833941	0.633	0.659856	0.609	0.634838
	0.571	1.19933	0.676	1.41987	0.554	1.16362	0.345	0.724638			0.827	1.49197	0.422	0.761321	0.853	1.53888	0.072	0.129894			1.086	1.27795	1.12	1.31796	1.134	1.33443	0.202	0.237703			0.552	0.57542	0.638	0.665068	0.654	0.681747	1.577	1.64391
	0.364	0.764545	0.364	0.764545	0.362	0.760344	0.387	0.812854			0.836	1.50821	0.801	1.44507	0.681	1.22858	0.076	0.13711			0.832	0.979054	0.721	0.848435	1.347	1.58508	0.256	0.301247			0.889	0.926717	1.161	1.21026	0.92	0.959033	0.634	0.660899
Mean 1	0.4761	1	0.4409	0.926066	0.4237	0.889939	0.4182	0.878387		Mean 1	0.5543	1	0.5106	0.921162	0.5818	1.04961	0.0902	0.162728		Mean 1	0.8498	1	0.8605	1.01259	0.9392	1.1052	0.2318	0.27277		Mean 1	0.9593	1	0.9699	1.01105	0.9923	1.0344	0.9217	0.960805
Replicat 1	0.512	1.15497	0.434	0.979021	0.457	1.0309	0.734	1.65576		Replicat 1	0.389	0.910794	0.436	1.02084	0.37	0.866308	0.159	0.372278		Replicat 1	0.954	1.08954	1.008	1.15121	0.688	0.785747	0.361	0.412289		Replicat 1	0.847	0.93323	1.226	1.35082	1.396	1.53812	0.572	0.630234
	0.281	0.633882	0.58	1.30837	0.408	0.92037	0.48	1.08279			0.372	0.87099	0.391	0.915476	0.583	1.36502	0.092	0.215406			0.782	0.893102	1.037	1.18433	0.721	0.823435	0.228	0.260393			0.748	0.824152	0.881	0.970692	1.381	1.5216	0.546	0.601587
	0.597	1.34672	0.585	1.31965	0.215	0.484999	0.315	0.71058			0.281	0.657926	0.267	0.625146	0.468	1.09576	0.09	0.210723			0.909	1.03815	0.741	0.846277	0.931	1.06327	0.237	0.270672			0.597	0.657779	1.089	1.19987	0.775	0.8539	1.018	1.12164
	0.299	0.674487	0.418	0.942928	0.51	1.15046	0.461	1.03993			0.558	1.30649	0.294	0.688363	0.481	1.1262	0.075	0.175603			1.232	1.40704	0.768	0.877113	1.016	1.16035	0.126	0.143901			0.728	0.802115	0.893	0.983914	0.945	1.04121	0.763	0.840679
	0.344	0.775998	0.585	1.31965	0.352	0.794045	0.496	1.11888			0.504	1.18005	0.338	0.791384	0.443	1.03723	0.199	0.465933			0.83	0.947921	0.786	0.89767	1.198	1.3682	0.37	0.422567			1.497	1.64941	0.721	0.794403	0.72	0.793301	1.178	1.29793
	0.781	1.76179	0.449	1.01286	0.475	1.07151	0.45	1.01511			0.433	1.01381	0.389	0.910794	0.447	1.04659	0.104	0.243503			1.102	1.25857	0.761	0.869118	0.909	1.03815	0.399	0.455688			0.72	0.793301	0.836	0.921111	0.572	0.630234	0.484	0.533275
	0.361	0.814347	0.397	0.895556	0.395	0.891044	0.621	1.40086			0.417	0.976352	0.567	1.32756	0.393	0.920159	0.045	0.105362			0.738	0.842851	0.734	0.838282	1.001	1.14322	0.293	0.334628			1.123	1.23733	0.644	0.709564	0.808	0.89026	0.844	0.929925
	0.427	0.96323	0.662	1.49335	0.385	0.868486	0.309	0.697045			0.465	1.08874	0.585	1.3697	0.461	1.07937	0.118	0.276282			0.647	0.738922	0.981	1.12037	0.722	0.824577	0.273	0.311786			1.423	1.56787	0.637	0.701851	0.717	0.789996	0.774	0.852799
	0.305	0.688022	0.555	1.25197	0.563	1.27002	0.361	0.814347			0.496	1.16132	0.223	0.522126	0.361	0.845235	0.1	0.234137			0.604	0.689813	0.819	0.935359	0.844	0.96391	0.343	0.391731			0.633	0.697444	1.063	1.17122	0.887	0.977303	0.717	0.789996
	0.526	1.18656	0.352	0.794045	0.597	1.34672	0.686	1.54748			0.356	0.833528	0.566	1.32522	0.2	0.468274	0.106	0.248185			0.958	1.09411	0.758	0.865692	0.767	0.875971	0.179	0.204431			0.76	0.837373	0.948	1.04451	0.84	0.925518	1.311	1.44447
Mean 2	0.4433	1	0.5017	1.13174	0.4357	0.982856	0.4913	1.10828		Mean 2	0.4271	1	0.4056	0.949661	0.4207	0.985015	0.1088	0.254741		Mean 2	0.8756	1	0.8393	0.958543	0.8797	1.00468	0.2809	0.320809		Mean 2	0.9076	1	0.8938	0.984795	0.9041	0.996144	0.8207	0.904253
Replicat 1	0.64	1.02582	0.899	1.44096	0.539	0.863936	0.547	0.876759		Replicat 1	0.923	1.47027	0.596	0.949381	1.058	1.68531	0.188	0.299469		Replicat 1	0.936	1.04129	0.905	1.0068	0.619	0.688628	0.374	0.416069		Replicat 1	0.773	0.929459	0.807	0.970341	0.694	0.834469	1.072	1.28898
	0.864	1.38486	0.643	1.03063	0.396	0.634728	0.633	1.0146			0.656	1.04496	0.605	0.963717	0.699	1.11345	0.146	0.232566			0.931	1.03572	0.878	0.976761	0.943	1.04907	0.235	0.261434			0.666	0.800802	0.781	0.939078	1.581	1.901	0.744	0.894589
	0.696	1.11558	0.876	1.4041	0.451	0.722885	0.649	1.04025			0.589	0.93823	0.776	1.23611	0.533	0.849027	0.232	0.369558			0.89	0.990111	1.022	1.13696	0.89	0.990111	0.276	0.307046			0.974	1.17114	1.159	1.39359	0.705	0.847695	0.878	1.05571
	0.706	1.13161	0.653	1.04666	0.853	1.36723	0.393	0.62992			0.292	0.465133	0.503	0.801239	0.93	1.48142	0.263	0.418938			1.092	1.21483	0.892	0.992336	0.67	0.745365	0.238	0.264771			0.808	0.971543	0.993	1.19399	1.202	1.44529	0.915	1.1002
	0.591	0.947284	0.832	1.33357	0.623	0.998575	0.497	0.796616			0.943	1.50212	0.732	1.16602	0.306	0.487434	0.102	0.162478			0.843	0.937824	1.093	1.21595	0.943	1.04907	0.328	0.364895			1.053	1.26613	0.415	0.498998	1.035	1.24449	0.623	0.749098
	0.603	0.966518	0.457	0.732502	0.538	0.862333	0.708	1.13482			0.276	0.439646	0.883	1.40655	0.339	0.54	0.156	0.248496			0.795	0.884425	0.944	1.05019	0.709	0.788752	0.141	0.15686			0.655	0.787575	1.023	1.23006	0.844	1.01483	0.632	0.75992
	0.443	0.710062	0.422	0.676402	0.49	0.785396	0.368	0.589849			0.555	0.884071	0.931	1.48301			0.223	0.355221			0.72	0.800989	0.67	0.745365	1	1.11248	0.209	0.232509			0.829	0.996794	0.844	1.01483	0.871	1.04729	0.83	0.997996
	0.628	1.00659	0.595	0.953695	0.521	0.835085	0.716	1.14764			0.745	1.18673	0.771	1.22814			0.242	0.385487			0.943	1.04907	0.864	0.961187	1.076	1.19703	0.212	0.235847			0.916	1.1014	0.961	1.15551	0.596	0.716633	0.761	0.91503
	0.444	0.711665	0.624	1.00018	0.721	1.15565	0.491	0.786999			0.671	1.06885	0.97	1.54513							0.94	1.04574	1.006	1.11916	0.693	0.770952	0.169	0.18801			0.811	0.97515	0.706	0.848898	0.832	1.0004	0.669	0.804409
	0.777	1.24541	0.513	0.822262	0.572	0.91683	0.611	0.979341			1.16	1.84779	0.838	1.33487							0.624	0.69419	0.967	1.07577	1.09	1.21261	0.186	0.206922			0.731	0.878958	0.556	0.668537	0.569	0.684168	0.965	1.16032
Mean 3	0.623889	1	0.666778	1.06874	0.570222	0.91398	0.555778	0.890828		Mean 3	0.627778	1	0.751889	1.1977	0.644167	1.02611	0.194	0.309027		Mean 3	0.898889	1	0.919333	1.02274	0.838111	0.932386	0.242444	0.269716		Mean 3	0.831667	1	0.854333	1.02725	0.928889	1.1169	0.791556	0.95177

## Sheet: Fig.2B
Signal analysis of colocalisation					For transformation in UA:
					1- For each signal, the max value is set to 50000, and the other values are normalized accordingly (RAW*50000)/RAWmax
					2- The result is divided by 10000 to get a max value of 5 for each signal
	Raw data before normalization					Data set between 0 and 5 (UA)
X (µm)	Tub	ICMAP2	ICMAP1		X (µm)	Tub	ICMAP2	ICMAP1
-0.986	219.379	54.125	37.8683		-0.986	0.0503972	0.006144	0.00710901
-0.957	259.339	60.8286	37.9619		-0.957	0.0595772	0.00690496	0.00712658
-0.928	314.302	71.9694	49.0759		-0.928	0.0722037	0.00816962	0.00921302
-0.899	391.078	88.8012	78.9646		-0.899	0.0898409	0.0100803	0.014824
-0.87	503.773	105.677	154.434		-0.87	0.11573	0.0119959	0.0289919
-0.841	674.481	125.863	295.87		-0.841	0.154946	0.0142874	0.0555436
-0.812	899.341	146.745	519.709		-0.812	0.206602	0.0166578	0.0975649
-0.783	1225.26	163.24	814.048		-0.783	0.281475	0.0185302	0.152821
-0.754	1706.75	175.167	1178.54		-0.754	0.392085	0.0198841	0.221247
-0.725	2324.75	183.538	1509.35		-0.725	0.534056	0.0208343	0.283349
-0.696	3187.96	199.706	1748.21		-0.696	0.732358	0.0226696	0.328192
-0.667	4468.23	220.489	1775.4		-0.667	1.02647	0.0250288	0.333296
-0.638	6099.7	244.636	1635.03		-0.638	1.40126	0.0277699	0.306945
-0.609	8358.75	276.076	1379.8		-0.609	1.92023	0.0313388	0.259031
-0.58	11275	316.944	1093.64		-0.58	2.59017	0.035978	0.205309
-0.551	14416.2	377.905	840.932		-0.551	3.31179	0.0428979	0.157868
-0.522	17328.1	483.639	675.485		-0.522	3.98073	0.0549003	0.126809
-0.493	19407.3	631.669	741.588		-0.493	4.45836	0.0717039	0.139218
-0.464	20592.9	838.446	1004.65		-0.464	4.73074	0.0951763	0.188602
-0.435	20919.6	1133.58	1329.1		-0.435	4.80578	0.128679	0.249513
-0.406	20612.5	1582.78	1738.81		-0.406	4.73523	0.179669	0.326427
-0.377	19921.5	2154.39	2265.79		-0.377	4.57649	0.244556	0.425357
-0.348	19104.3	2879.57	2991.24		-0.348	4.38875	0.326874	0.561546
-0.319	18282.8	3738	4127.99		-0.319	4.20005	0.424319	0.774947
-0.29	17460.4	5045.37	6009.55		-0.29	4.01113	0.572726	1.12817
-0.261	16618.4	6785.17	8571.42		-0.261	3.81768	0.770219	1.60911
-0.232	15811.9	9231.25	11767.8		-0.232	3.63241	1.04789	2.20918
-0.203	15111.2	12713.2	15467.2		-0.203	3.47144	1.44314	2.90366
-0.174	14716.1	17058.1	19580.4		-0.174	3.38069	1.93636	3.67582
-0.145	14727.9	22338.8	23165		-0.145	3.38338	2.5358	4.34877
-0.116	15245.3	28665.5	25664.8		-0.116	3.50225	3.25396	4.81805
-0.087	16122	34725	26634.6		-0.087	3.70364	3.94181	5
-0.058	17143.2	39365.5	26151.1		-0.058	3.93825	4.46858	4.90935
-0.029	17933.6	42541	24132.8		-0.029	4.11982	4.82905	4.53045
0	18310.9	44047.8	20866.6		0	4.2065	5	3.91729
0.029	18155.9	43687.8	16601		0.029	4.17088	4.95922	3.11651
0.056	17540.2	41388.8	12223.5		0.056	4.02946	4.69825	2.29471
0.083	16653.7	37255.2	8434.49		0.083	3.82579	4.22903	1.58341
0.11	15650.1	31165.8	5633.61		0.11	3.59525	3.53779	1.0576
0.137	14704.7	24313.8	3840.88		0.137	3.37806	2.75998	0.721049
0.164	13833.5	17791.1	2977.94		0.164	3.17792	2.01956	0.559049
0.191	13115	12234.5	2384.3		0.191	3.01288	1.3888	0.447605
0.218	12582.7	8039.06	1881.85		0.218	2.89057	0.912555	0.353279
0.245	12273.4	5103.57	1460.7		0.245	2.81952	0.579332	0.274218
0.272	12212.5	3421.9	1152.25		0.272	2.80554	0.388438	0.216311
0.299	12383.7	2452.16	919.053		0.299	2.84487	0.278357	0.172534
0.326	12735.4	1853.88	753.439		0.326	2.92567	0.210443	0.141443
0.353	13192.2	1457.9	653.147		0.353	3.0306	0.165494	0.122615
0.38	13785.3	1173.46	561.296		0.38	3.16684	0.133205	0.105372
0.407	14534.2	977.686	477.033		0.407	3.3389	0.110982	0.0895534
0.434	15552.6	798.243	437.69		0.434	3.57286	0.0906126	0.0821675
0.461	16899.4	654.384	446.448		0.461	3.88225	0.0742825	0.0838117
0.488	18429.8	531.474	467.927		0.488	4.23381	0.0603304	0.0878439
0.515	19944.1	409.237	491.928		0.515	4.58169	0.0464545	0.0923497
0.542	21171.3	310.542	519.957		0.542	4.86362	0.0352512	0.0976116
0.569	21765.7	240.183	535.155		0.569	5	0.0272644	0.100465
0.596	21343.4	190.874	531.49		0.596	4.90314	0.0216671	0.0997766
0.623	19824.7	168.486	484.698		0.623	4.55427	0.0191257	0.0909923
0.65	17116.7	161.838	415.932		0.65	3.93217	0.018371	0.0780829
0.677	13820.6	162.205	315.93		0.677	3.17497	0.0184127	0.0593095
0.704	10404.3	160.355	231.312		0.704	2.39015	0.0182027	0.0434242
0.731	7371.62	156.393	156.114		0.731	1.69346	0.017753	0.0293072
0.758	4997.48	146.396	103.144		0.758	1.14806	0.0166182	0.0193632
0.785	3237.81	132.114	63.9393		0.785	0.74381	0.0149969	0.0120033
0.812	2089.51	117.706	39.1208		0.812	0.480015	0.0133614	0.00734415
0.839	1377.86	105.875	22.8962		0.839	0.316532	0.0120184	0.00429829
0.866	925.653	95.2039	15.7518		0.866	0.212647	0.0108071	0.00295708
0.893	657.018	85.7331	10.9828		0.893	0.150935	0.009732	0.0020618
0.92	509.262	76.4999	7.32724		0.92	0.116991	0.00868389	0.00137554
0.947	438.085	68.7083	4.7612		0.947	0.10064	0.00779943	0.00089382
0.974	398.629	59.9787	2.97327		0.974	0.0915756	0.00680849	0.000558171

## Sheet: Fig.2C
Loss of ICMAP1 after ICMAP2 downregulation					counting was 200 vacuoles on 3 slides (600 vacuoles total) for each conditions
	RAW COUNTING					PERCENTAGE
	No IAA	+IAA				No IAA	+IAA
Experiment 1	523/600	227/600			Experiment 1	87.167	37.833
Experiment 2	456/600	148/600			Experiment 2	76	24.667
Experiment 3	447/600	179/600			Experiment 3	74.5	29.833

## Sheet: Fig.2D
Western blot of ICMAP1 loss
	White light = ladder for HA ab.		Anti-HA antibodies		White light = ladder for Ty ab.		Anti-Ty antibodies		White light = ladder for actin ab.		Anti-actin antibodies
			Sample on the right are ICMAP3I presented in Fig.2H				Membrane has been cut for independant exposition of ICMAP1 (here) and ICMAP3I (Fig.2H)				Sample on the right are ICMAP3I presented in Fig.2H

## Sheet: Fig.2F
Signal analysis of colocalisation					For transformation in UA:
					1- For each signal, the max value is set to 50000, and the other values are normalized accordingly (RAW*50000)/RAWmax
					2- The result is divided by 10000 to get a max value of 5 for each signal
	Data set between 0 and 5 (UA)				Raw data before normalization
X (µm)	Tub	ICMAP2	ICMAP3I		Tub	ICMAP2	ICMAP3I
-1.03459	0.0206466	0.00078124	0		74.4758	3.09646	0
-1.0208	0.024167	0.000980159	0		87.1743	3.88488	0
-1.007	0.0287806	0.00118945	0		103.816	4.7144	0
-0.993209	0.035348	0.0015436	0		127.506	6.11808	0
-0.979415	0.0457807	0.00189775	0		165.139	7.52176	0
-0.96562	0.0607375	0.00222991	0		219.09	8.83832	0
-0.951826	0.0807868	0.00238207	0		291.411	9.44141	0
-0.938031	0.106777	0.00267624	0.000122748		385.161	10.6073	0.460048
-0.924236	0.141024	0.00283447	0.000401666		508.696	11.2345	1.50541
-0.910442	0.186562	0.00303707	0.000966391		672.96	12.0375	3.62195
-0.896647	0.245377	0.00326436	0.0015436		885.117	12.9384	5.78528
-0.882853	0.324745	0.0037342	0.0019763		1171.41	14.8006	7.40701
-0.869058	0.424536	0.00460541	0.00254625		1531.37	18.2536	9.54311
-0.855264	0.54838	0.00580402	0.0031953		1978.1	23.0044	11.9757
-0.841469	0.700277	0.00794874	0.00369532		2526.02	31.505	13.8497
-0.827674	0.878665	0.0112729	0.00398144		3169.49	44.6805	14.9221
-0.81388	1.09126	0.0163773	0.00541698		3936.36	64.9117	20.3024
-0.800085	1.33013	0.0238513	0.00708799		4797.99	94.5352	26.5651
-0.786291	1.59405	0.0343363	0.00986391		5750.01	136.093	36.969
-0.772496	1.88107	0.0478517	0.0129966		6785.34	189.661	48.7101
-0.758702	2.18425	0.0635641	0.0162669		7878.96	251.938	60.9668
-0.744907	2.50548	0.0803744	0.0215398		9037.66	318.566	80.7294
-0.731112	2.82852	0.0964793	0.0277157		10202.9	382.398	103.876
-0.717318	3.15045	0.110933	0.0350614		11364.2	439.687	131.407
-0.703523	3.45574	0.12293	0.0428103		12465.4	487.237	160.449
-0.689729	3.73518	0.13205	0.0483685		13473.4	523.383	181.281
-0.675934	3.96331	0.138378	0.0563692		14296.3	548.464	211.267
-0.66214	4.1352	0.141906	0.0637381		14916.4	562.449	238.885
-0.648345	4.24214	0.14391	0.0700255		15302.1	570.392	262.449
-0.63455	4.29479	0.144127	0.074266		15492	571.251	278.342
-0.620756	4.29897	0.142709	0.0760439		15507.1	565.63	285.006
-0.606961	4.26468	0.140845	0.0775573		15383.4	558.242	290.678
-0.593167	4.19952	0.136647	0.0776899		15148.4	541.604	291.175
-0.579372	4.10544	0.131371	0.0783225		14809	520.691	293.546
-0.565578	3.98117	0.124218	0.0782311		14360.7	492.343	293.203
-0.551783	3.82628	0.116561	0.0755851		13802	461.991	283.286
-0.537988	3.6455	0.110001	0.0785271		13149.9	435.991	294.313
-0.524194	3.43623	0.104481	0.0815094		12395	414.114	305.49
-0.510399	3.20578	0.101503	0.0854371		11563.8	402.31	320.211
-0.496605	2.96402	0.099642	0.0881752		10691.7	394.933	330.473
-0.48281	2.73358	0.0988181	0.0897918		9860.47	391.668	336.531
-0.469015	2.54783	0.0969206	0.0904156		9190.46	384.147	338.87
-0.455221	2.38505	0.0941332	0.089357		8603.26	373.099	334.902
-0.441426	2.26233	0.0938474	0.0880916		8160.59	371.966	330.159
-0.427632	2.15562	0.100844	0.0876937		7775.69	399.696	328.668
-0.413837	2.04785	0.107201	0.0892808		7386.94	424.895	334.616
-0.400043	1.9559	0.110197	0.0931941		7055.25	436.767	349.283
-0.386248	1.87414	0.109548	0.103752		6760.32	434.196	388.855
-0.372453	1.80111	0.108634	0.122799		6496.89	430.574	460.239
-0.358659	1.74991	0.10921	0.150147		6312.21	432.858	562.736
-0.344864	1.72434	0.112914	0.191119		6219.98	447.537	716.298
-0.33107	1.7117	0.121325	0.252242		6174.38	480.873	945.38
-0.317275	1.70583	0.134048	0.334041		6153.23	531.303	1251.96
-0.303481	1.7009	0.150248	0.436379		6135.42	595.51	1635.51
-0.289686	1.69753	0.167261	0.557728		6123.29	662.941	2090.31
-0.275891	1.69416	0.188941	0.695306		6111.1	748.874	2605.94
-0.262097	1.69176	0.2202	0.836769		6102.46	872.767	3136.14
-0.248302	1.69483	0.265029	0.971691		6113.53	1050.45	3641.81
-0.234508	1.70381	0.330194	1.08088		6145.94	1308.73	4051.06
-0.220713	1.72656	0.414907	1.17206		6227.99	1644.49	4392.76
-0.206919	1.76025	0.525665	1.23346		6349.52	2083.49	4622.88
-0.193124	1.80078	0.665779	1.29529		6495.71	2638.83	4854.63
-0.179329	1.8442	0.84089	1.46121		6652.35	3332.89	5476.48
-0.165535	1.88202	1.06722	1.7004		6788.77	4229.95	6372.93
-0.15174	1.91905	1.34455	1.96042		6922.32	5329.15	7347.47
-0.137946	1.9571	1.68277	2.2305		7059.58	6669.69	8359.73
-0.124151	2.00564	2.07176	2.51887		7234.67	8211.47	9440.5
-0.110357	2.06662	2.503	2.82214		7454.64	9920.69	10577.1
-0.096562	2.13991	2.95704	3.14165		7719.02	11720.3	11774.6
-0.0827674	2.22059	3.41285	3.48022		8010.03	13526.9	13043.5
-0.0689729	2.30408	3.8506	3.82011		8311.21	15261.9	14317.4
-0.0551783	2.38288	4.23668	4.14972		8595.45	16792.2	15552.8
-0.0413837	2.45141	4.54216	4.44966		8842.63	18003	16676.9
-0.0275891	2.50094	4.7737	4.69955		9021.32	18920.7	17613.5
-0.0137946	2.53979	4.93732	4.86519		9161.43	19569.2	18234.3
0	2.555	5	4.96175		9216.32	19817.6	18596.2
0.0137946	2.55865	4.985	5		9229.46	19758.2	18739.5
0.0275891	2.54385	4.87361	4.97424		9176.1	19316.7	18643
0.0413837	2.51194	4.67037	4.85473		9060.97	18511.1	18195.1
0.0551783	2.46067	4.36703	4.62754		8876.05	17308.8	17343.6
0.0689729	2.39254	3.97619	4.3038		8630.3	15759.7	16130.2
0.0827674	2.3169	3.51278	3.9115		8357.44	13923	14660
0.096562	2.23868	3.02881	3.47306		8075.29	12004.8	13016.7
0.110357	2.16888	2.5629	3.01741		7823.51	10158.1	11309
0.124151	2.12415	2.1515	2.57294		7662.17	8527.5	9643.13
0.137946	2.10585	1.80454	2.15845		7596.17	7152.35	8089.69
0.15174	2.10645	1.50777	1.77802		7598.3	5976.09	6663.88
0.165535	2.12398	1.25847	1.43723		7661.54	4987.96	5386.61
0.179329	2.15511	1.05087	1.14361		7773.83	4165.14	4286.15
0.193124	2.19506	0.880249	0.899276		7917.95	3488.89	3370.41
0.206919	2.24142	0.745365	0.701759		8085.17	2954.27	2630.13
0.220713	2.2953	0.6405	0.553155		8279.52	2538.64	2073.17
0.234508	2.3615	0.556611	0.450444		8518.33	2206.14	1688.22
0.248302	2.46092	0.494215	0.381157		8876.96	1958.83	1428.54
0.262097	2.59479	0.44474	0.335858		9359.82	1762.74	1258.77
0.275891	2.74871	0.403108	0.312243		9915.06	1597.73	1170.26
0.289686	2.92956	0.369144	0.296531		10567.4	1463.11	1111.37
0.303481	3.14744	0.346538	0.285041		11353.3	1373.51	1068.31
0.317275	3.38449	0.331132	0.275547		12208.4	1312.45	1032.72
0.33107	3.62892	0.321316	0.26774		13090.1	1273.54	1003.47
0.344864	3.87136	0.316801	0.26126		13964.6	1255.65	979.177
0.358659	4.12365	0.314955	0.256436		14874.7	1248.33	961.1
0.372453	4.35767	0.313989	0.255601		15718.8	1244.5	957.969
0.386248	4.56368	0.31159	0.262307		16461.9	1234.99	983.104
0.400043	4.73274	0.308071	0.278518		17071.8	1221.05	1043.86
0.413837	4.859	0.304807	0.298408		17527.2	1208.11	1118.41
0.427632	4.95309	0.303721	0.314202		17866.6	1203.8	1177.6
0.441426	5	0.306095	0.324716		18035.8	1213.21	1217.01
0.455221	4.99285	0.31077	0.329087		18010	1231.74	1233.39
0.469015	4.92288	0.310539	0.330284		17757.6	1230.83	1237.87
0.48281	4.79911	0.303873	0.331003		17311.2	1204.41	1240.57
0.496605	4.61707	0.290091	0.330137		16654.5	1149.78	1237.32
0.510399	4.38677	0.273991	0.322498		15823.8	1085.97	1208.69
0.524194	4.11325	0.254072	0.306328		14837.2	1007.02	1148.09
0.537988	3.79572	0.232045	0.277569		13691.8	919.716	1040.3
0.551783	3.45067	0.207237	0.239306		12447.1	821.389	896.898
0.565578	3.09308	0.180586	0.197369		11157.3	715.759	739.72
0.579372	2.73864	0.153424	0.155327		9878.74	608.098	582.152
0.593167	2.38913	0.127163	0.118471		8617.98	504.012	444.019
0.606961	2.0613	0.103907	0.0877619		7435.45	411.836	328.924
0.620756	1.75406	0.0840464	0.0620362		6327.2	333.12	232.506
0.63455	1.47447	0.0667593	0.04224		5318.66	264.602	158.312
0.648345	1.22548	0.0523138	0.0288691		4420.51	207.347	108.199
0.66214	1.00247	0.040878	0.0197499		3616.06	162.021	74.0209
0.675934	0.810838	0.0318023	0.0136661		2924.83	126.049	51.2192
0.689729	0.646088	0.0249427	0.00938586		2330.55	98.8611	35.1773
0.703523	0.504128	0.0197166	0.00653092		1818.47	78.1472	24.4773
0.717318	0.388612	0.0154999	0.0044497		1401.79	61.4343	16.6771
0.731112	0.301279	0.0124214	0.00285255		1086.76	49.2323	10.6911
0.744907	0.234148	0.00993903	0.00187734		844.612	39.3936	7.03611
0.758702	0.18452	0.00824798	0.00128359		665.593	32.691	4.81076
0.772496	0.148034	0.00722612	0.00112541		533.982	28.6409	4.21794
0.786291	0.120741	0.00625607	0.000949047		435.532	24.7961	3.55694
0.800085	0.100329	0.00526584	0.00113929		361.903	20.8713	4.26994
0.81388	0.0829787	0.00459001	0.00148502		299.318	18.1926	5.56571
0.827674	0.0689433	0.00383294	0.00206838		248.69	15.1919	7.75212
0.841469	0.0581424	0.00313623	0.00273804		209.729	12.4305	10.2619
0.855264	0.0489131	0.00272197	0.00359927		176.438	10.7886	13.4897

## Sheet: Fig.2G
Loss of ICMAP3I after ICMAP2 downregulation
	Counting					Percentage
	No IAA	+IAA				No IAA	+IAA
Experiment 1	198/200	4/200			Experiment 1	99	2
Experiment 2	200/200	0/200			Experiment 2	100	0
Experiment 3	198/200	2/200			Experiment 3	99	1

## Sheet: Fig.2H
Western blot of ICMAP3I loss
	White light = ladder for HA ab.		Anti-HA antibodies		White light = ladder for Ty ab.		Anti-Ty antibodies		White light = ladder for actin ab.		Anti-actin antibodies
			Sample on the left are ICMAP1 presented in Fig.2D				Membrane has been cut for independant exposition of ICMAP3I (here) and ICMAP1 (Fig.2D)				Sample on the left are ICMAP1 presented in Fig.2D

## Sheet: Fig.2I
Loss of ICMAP2 after ICMAP3I downregulation
	Counting					Percentage
	No IAA	+IAA				No IAA	+IAA
Experiment 1	198/200	196/200			Experiment 1	99	98
Experiment 2	200/200	190/200			Experiment 2	100	95
Experiment 3	194/200	198/200			Experiment 3	97	99

## Sheet: Fig.2K
Loss of ICMAP3II after ICMAP2 downregulation
	Counting					Percentage
	No IAA	+IAA				No IAA	+IAA
Experiment 1	199/200	6/200			Experiment 1	99.5	3
Experiment 2	199/200	3/200			Experiment 2	99.5	1.5
Experiment 3	192/200	1/200			Experiment 3	96	0.5

[truncated: 39 more sheets: Fig.3C, Fig.3D, Fig.3E, Fig.3F, Fig.4A, Fig.4B, Fig.5A, Fig.5B, Fig.5D, Fig.5E, Fig.5F, Fig.5G, Fig.6A, Fig.6D, Fig.6E, Fig.6F, Fig.6G, Fig.7C, Fig.7D, Fig.S1B …]
